# Supplementary material for: Golgi-derived phosphatidylinositol 4-phosphate is crucial for organization of the preautophagosomal structure
Source: J Biol Chem. 2026 Apr 9;302(6):111445. doi: 10.1016/j.jbc.2026.111445 (PMC13156747; doi:10.1016/j.jbc.2026.111445)
Supplement: Supplementary Table S1 [file mmc1.xlsx]

## Sheet: Fig 1B
Temperature	group1	group2	estimate	conf.low	conf.high	p adj
25	WT	mss4	0.0271	-0.214	0.268	0.995
25	WT	pik1	-0.0538	-0.295	0.187	0.943
25	WT	stt4	-0.0616	-0.303	0.18	0.912
37	WT	mss4	-0.199	-0.381	-0.016	0.0319
37	WT	pik1	-0.333	-0.516	-0.151	0.00096
37	WT	stt4	-0.335	-0.518	-0.153	0.000919

## Sheet: Fig 1D
	diff	lwr	upr	p adj
atg1-WT	-0.547835	-0.667107	-0.428563	1.94e-05
sac1-WT	-0.334606	-0.453878	-0.215333	0.0003321
sac1-atg1	0.213229	0.0939572	0.332502	0.0037026

## Sheet: Fig 1G
	diff	lwr	upr	p adj
38atg1_TS-25atg1_TS	-0.668896	-0.931005	-0.406788	3.4e-06
25atg1d-25atg1_TS	-0.879696	-1.1418	-0.617587	1e-07
38atg1d-25atg1_TS	-0.832201	-1.09431	-0.570092	2e-07
25pik1_TSatg1_TS-25atg1_TS	0.0500873	-0.212021	0.312196	0.997003
38pik1_TSatg1_TS-25atg1_TS	-0.653625	-0.915733	-0.391516	4.6e-06
25pik1_TSatg1d-25atg1_TS	-0.860154	-1.12226	-0.598046	1e-07
38pik1_TSatg1d-25atg1_TS	-0.813225	-1.07533	-0.551116	2e-07
25atg1d-38atg1_TS	-0.2108	-0.472908	0.0513089	0.167071
38atg1d-38atg1_TS	-0.163304	-0.425413	0.0988042	0.422937
25pik1_TSatg1_TS-38atg1_TS	0.718984	0.456875	0.981092	1.3e-06
38pik1_TSatg1_TS-38atg1_TS	0.0152717	-0.246837	0.27738	0.999999
25pik1_TSatg1d-38atg1_TS	-0.191258	-0.453367	0.0708506	0.252092
38pik1_TSatg1d-38atg1_TS	-0.144329	-0.406437	0.11778	0.565553
38atg1d-25atg1d	0.0474953	-0.214613	0.309604	0.997843
25pik1_TSatg1_TS-25atg1d	0.929783	0.667675	1.19189	0
38pik1_TSatg1_TS-25atg1d	0.226071	-0.0360372	0.48818	0.118538
25pik1_TSatg1d-25atg1d	0.0195417	-0.242567	0.28165	0.999994
38pik1_TSatg1d-25atg1d	0.0664712	-0.195637	0.32858	0.984105
25pik1_TSatg1_TS-38atg1d	0.882288	0.620179	1.1444	1e-07
38pik1_TSatg1_TS-38atg1d	0.178576	-0.0835325	0.440685	0.322547
25pik1_TSatg1d-38atg1d	-0.0279536	-0.290062	0.234155	0.999932
38pik1_TSatg1d-38atg1d	0.0189758	-0.243133	0.281084	0.999995
38pik1_TSatg1_TS-25pik1_TSatg1_TS	-0.703712	-0.96582	-0.441603	1.7e-06
25pik1_TSatg1d-25pik1_TSatg1_TS	-0.910242	-1.17235	-0.648133	0
38pik1_TSatg1d-25pik1_TSatg1_TS	-0.863312	-1.12542	-0.601204	1e-07
25pik1_TSatg1d-38pik1_TSatg1_TS	-0.20653	-0.468638	0.0555789	0.183315
38pik1_TSatg1d-38pik1_TSatg1_TS	-0.1596	-0.421709	0.102508	0.449528
38pik1_TSatg1d-25pik1_TSatg1d	0.0469295	-0.215179	0.309038	0.997999

## Sheet: Fig 2B 
	diff	lwr	upr	p adj
pik125-WT25	0.00913936	-0.0784366	0.0967153	0.986189
WT38-WT25	0.0477598	-0.0398162	0.135336	0.362467
pik138-WT25	0.046379	-0.041197	0.133955	0.384886
WT38-pik125	0.0386204	-0.0489555	0.126196	0.526313
pik138-pik125	0.0372396	-0.0503363	0.124816	0.553693
pik138-WT38	-0.0013808	-0.0889568	0.0861951	0.99995

## Sheet: Fig 2D
	diff	lwr	upr	p adj
pik125-WT25	-0.0113394	-0.118956	0.0962769	0.9858
WT38-WT25	0.0846573	-0.0229591	0.192274	0.130878
pik138-WT25	0.0900073	-0.0176091	0.197624	0.104723
WT38-pik125	0.0959967	-0.0116197	0.203613	0.0814544
pik138-pik125	0.101347	-0.00626966	0.208963	0.0650474
pik138-WT38	0.00535	-0.102266	0.112966	0.99844

## Sheet: Fig 2F
	diff	lwr	upr	p adj
pik125-WT25	-0.0409899	-0.108446	0.0264666	0.283052
WT38-WT25	-0.024038	-0.0914945	0.0434185	0.676573
pik138-WT25	-0.0385173	-0.105974	0.0289392	0.327993
WT38-pik125	0.0169519	-0.0505046	0.0844084	0.850513
pik138-pik125	0.00247257	-0.0649839	0.0699291	0.999371
pik138-WT38	-0.0144794	-0.0819359	0.0529772	0.899079

## Sheet: Fig 3B
	diff	lwr	upr	p adj
pik125-WT25	-0.0428628	-0.131399	0.0456733	0.454442
WT38-WT25	0.0119655	-0.0765706	0.100502	0.971115
pik138-WT25	-0.175273	-0.263809	-0.086737	0.0010089
WT38-pik125	0.0548283	-0.0337078	0.143364	0.26986
pik138-pik125	-0.13241	-0.220946	-0.0438742	0.0059957
pik138-WT38	-0.187239	-0.275775	-0.0987025	0.0006451

## Sheet: Fig 3D
	diff	lwr	upr	p adj
WT38-WT 25	0.08275	-0.0737183	0.239218	0.385939
pik125-WT25	0.00921893	-0.147249	0.165687	0.997417
pik138-WT25	-0.163898	-0.320366	-0.0074295	0.0403931
pik125-WT38	-0.0735311	-0.229999	0.0829373	0.477517
pik138-WT38	-0.246648	-0.403116	-0.0901795	0.0043623
pik138-pik125	-0.173117	-0.329585	-0.0166484	0.0310606

## Sheet: Fig 3F H
Atg2 dot	diff	lwr	upr	p adj
pik125-WT25	-0.115612	-0.385884	0.15466	0.549259
WT38-WT25	0.295833	0.0255615	0.566105	0.0327353
pik138-WT25	0.145833	-0.124438	0.416105	0.370569
WT38-pik125	0.411445	0.141173	0.681717	0.0053906
pik138-pik125	0.261445	-0.00882667	0.531717	0.0579384
pik138-WT38	-0.15	-0.420272	0.120272	0.34921
colocalized	p
pik138-WT38	0.002684

## Sheet: Fig 3J
	diff	lwr	upr	p adj
pik125-WT25	0.0799295	-0.0760778	0.235937	0.410433
WT38-WT25	0.0793202	-0.0766871	0.235327	0.416365
pik138-WT25	-0.151522	-0.307529	0.00448514	0.0569244
WT38-pik125	-0.000609312	-0.156617	0.155398	0.999999
pik138-pik125	-0.231452	-0.387459	-0.0754444	0.0062892
pik138-WT38	-0.230842	-0.38685	-0.0748351	0.0063884

[truncated: 5 more sheets:  Fig 3L, Fig 4B D, Fig S1B, Fig S2B, Fig S3B]
